# Supplementary material for: Methemoglobinemia suspected of being caused by excessive intake of leafy vegetables due to an unbalanced diet: A case report
Source: Medicine (Baltimore). 2025 Dec 19;104(51):e46782. doi: 10.1097/MD.0000000000046782 (PMC12727371; doi:10.1097/MD.0000000000046782)
Supplement: Supplementary file 1 [file medi-104-e46782-s001.xlsx]

## Sheet: Supplementary Table 1 data
Time(hr)	SpO2(%)	Saturation gap	SaO2(%)	Met-Hb(%)	CO-Hb(%)	PaO2(mmHg)	FiO2					SpO2 (Saturation of peripheral oxygen)
0	80	15.5	95.5	28.6	0	247	1					SaO2(Arterial oxygen saturation)
1	88	7.5	95.5	25	0	244	1					Met-Hb(Methemoglobin)
2	88						1					CO-Hb(Carboxyhemoglobin)
3	90	6.1	96.1	16.5	0	430	1					PaO2(Partial pressure of arterial oxygen)
4	91	5.7	96.7	14.4	0	418	1					FiO2(Fraction of inspired oxygen)
5	92	4.8	96.8	12.2	0	499	1
6	92	5	97	9.9	0	470	1
7	93						1
8	95	2.3	97.3	7.3	0	512	1
9	97						1
10	97	0.4	97.4	6.3	0	439	1
11	98	-0.7	97.3	5.5	0	516	1
12	99	-1.7	97.3	4.9	0	180	0.3
13	98						0.3
14	99	-2	97	4.8	0	179	0.3
15	99						0.3
16	99	-1.6	97.4	4.5	0	150	0.3
17	99						0.3
18	99	-2.1	96.9	4.5	0		0.3
